# Supplementary material for: Diversification and Molecular Evolution of ATOH8, a Gene Encoding a bHLH Transcription Factor
Source: PLoS One. 2011 Aug 4;6(8):e23005. doi: 10.1371/journal.pone.0023005 (PMC3150394; doi:10.1371/journal.pone.0023005)
Supplement: Table S3 — Sequences of NET orthologues used for phylogenetic analysis. (XLS) [file pone.0023005.s006.xls]

## Sheet: Sheet1
Supplementary Table 3 Sequences of NET orthologues used for phylogenetic analysis
Common name	Species	Higher-order taxon	Two sequence blocks analysed	Accession No. / Gene model
Human	Homo sapiens	Vertebrata	SEIKALQQTRRLLANARERTRVHTISAAFEALRKQVPCYSYGQKLSKLAILRIACNYILSLARLADLDYS VQRCTRTLQAEGRAKKR	NP_116216.2
Zebrafish	Danio rerio	Vertebrata	TEIKAIQQTRRLLANARERTRVHTISAAFEALRKQVPCYSYGQKLSKLAILRIACNYILSLAQLADLDYT VEQCTRTLQAEGRSKKR	NP_001073460.2
Lancelet	Branchiostoma floridae	Chordata	RPYKTLTRDKRIVANARERSRVHTISAAFESLRRAVPSYSYNQKLSKLAILRVACSYITALACLNGQDYS VDQCTRTLQMEGRSRSR	XP_002569084.1
Sea squirt	Ciona intestinalis	Urochordata	ASYKNLTRERRLVANARERTRVHTISSAFDELRTQIPSYSCNQKLSKLAILRIACSYIRTLSVLSGRDET VDQCTRVLQAESRARSR	XP_002122506.1
Sea squirt	Ciona savignyi	Urochordata	ASYKNLTRERRLVANARERTRVHTISSAFEELRTQIPSYSCNQKLSKLAILRIACSYIRTLSVLSGRDET VDQCTRVLQAESRARSR	ENSCSAVP00000007637
Sea squirt	Oikopleura dioica	Urochordata	KNYKNMSRERRLIANARERTRVHTISTAFDALRQAIPTYSYNQKLSKLAILRIASTYIKSLSALTG---- VNECTKTLQMECRARSR	CBY16106.1
Acorn worm	Saccoglossus kowalevskii	Hemichordata	RSYKSLSRARRIVANARERNRVHTISAAFEGLRKAVPSYSHNQKLSKLAILRIACSYILALARLADLDYT VEQCTNTLQAEGRSRRR	XP_002737163.1
Sea urchin	Strongylocentrotus purpuratus	Echinodermata	RSYKNLSRSRRIVANARERNRVHTISSAFEGLRRAVPSYSHNQKLSKLAILRIACSYILALAKLADLDYS VDLCTETLQAEGRSKRR	XP_787199
Fruit fly	Drosophila melanogaster	Insecta	RNYKNMTRERRIEANARERTRVHTISAAYETLRQAVPAYASTQKLSKLSVLRVACSYILTLSRMAGEDYS LEAVTSTIQTEGKVKRK	NP_524820.2
Pea aphid	Acyrthosiphon pisum	Insecta	RCSKNMSRARRIEANARERSRVHTISAAFDTLRATIPSYSRNQKLSKLSTIRIASAYILTLSRLLDMDYS VDNVTGIIHMEGKARKR	XP_003245059
Malaria mosquito	Anopheles gambiae	Insecta	RNYKNMTRERRIEANARERTRVHTISAAYEKLRRAIPAYSNAQKLSKLSILRIACSYILTLSRMAGEDYS VEMVTKTIQTEGKIRKK	XP_319121.4
Honey bee	Apis mellifera	Insecta	RNYKNMTRERRIEANARERTRVHTISAAFDTLRRAIPAYSHNQKLSKLSVLRIACSYIMTLGKIVDIPEG VDLVSRTIQTEGKIRKR	XP_003251944
Red Flour Beetle	Tribolium castaneum	Insecta	RNYKNMTRERRIEANARERTRVHTISAAFDTLRRAIPSYSHNQKLSKLSVLRIACSYIMTLSSIVNGDEG VDLVTKTIQKEGKLRKK	XP_967920.1
Southern house mosquito	Culex quinquefasciatus	Insecta	RNYKNMTRERRIEANARERTRVHTISAAYEKLRSAVPAYSDSQKLSKLSILRIACSYILTLSRMAGEDYS VEMVTKTIQTEGKIKKK	XP_001844499
Lice	Pediculus humanus corporis	Insecta	RNYKNMTRERRIEANARERTRVHTISAAFDTLRHSIPAYSHNQKLSKLSVLRIACSYIMTLSRLAGYDYS VDNVSKTIQTEGKIRKK	XP_002424436
Leaf-cutting ant	Acromyrmex echinatior	Insecta	RNYKNMTRERRIEANARERTRVHTISAAFDTLRRAIPAYSHNQKLSKLSVLRIACSYIMTLSKVLGKDGE VELVSRTIQTEGKLRKR	EGI64299
Fire ant	Solenopsis invicta	Insecta	RNYKNMTRERRIEANARERTRVHTISAAFDTLRRAIPAYSHNQKLSKLSVLRIACSYIMTLSKILEKDNE VELVSRTIQTEGKLRKR	EFZ18110
Florida carpenter ant	Camponotus floridanus	Insecta	RNYKNMTRERRIEANARERTRVHTISAAFDTLRHAIPAYSHNQKLSKLSVLRIACSYIMTLSKILQENNN VELVSRTIQTEGKLRKR	EFN69718
Water flea	Daphnia pulex	Crustacea	XXXXXMTRERRMQANARERTRVHTISSAFEALRRAVPSFSHGQRLSKLSILRVASAYIAALGQLAGDEDS VDRCTRTLMTEGQLLRR	EFX82743
Tick	Ixodes scapularis	Chelicerata	RNYKGMTRQRRIEANARERSRVHTISAAFEALRRAVPAYADNQKLSKLAILRIAAAYIVALARLNDQDYS IDLCTRTIQAEGRARRR	XP_002412927
Leech	Helobdella robusta	Annelida	KNYKSMTKQRRIEANARERSRVHTISAAFDNLRRAVPTYTQNQRLSKLAILRIACSYILALAKLAEIDTQ VDLVTRTIRDEGKTKRS	jgi|Helro1|90564
Polychaete worm	Capitella telata	Annelida	XXXKNMTRERRVEANARERSRVHTISAAFESLRRAVPSYSYNQRLSKLAILRIAGSYITALSRLADLDYS VDTCTRTIQAEGKAKRR	jgi|Capca1|121493|e_gw1.354.57.1
Owl limpet	Lottia gigantea	Mollusca	KNYKNMTRERRVEANARERSRVHTISAAFDSLRRAVPSYSYNQKLSKLAILRIASSYIMALSSLAD---- VDMCTQTIQTEGRARRR	jgi|Lotgi1|108646|e_gw1.8.746.1
Starlet sea anemone	Nematostella vectensis	Cnidaria	NSWKHSNRSRRLIANARERSRIHTMSEAFESLRKAVPSYSQDQKLSKLAILRLATSYISALADLTESDTS VEQCTRALQAEGRAKRK	XP_001628329
Hydra	Hydra magnipapillata	Cnidaria	XXXXXXXXQRRLVANARERSRVHALSNAFNLLRTSIPSYSPEQKLSKLTILRVAINYISALEEILNDNPS VDECTCILQTEXXXXXX	Hydra2 [2]
Sponge	Amphimedon queenslandica	Porifera	PLTGDQKRMRRMQANKRERKRMHTVNSAFDDLRDLVPTYPSNRKLSKIETLRLACAYIEDLAKLLRESTG VQHSTPSAAPASLVSRN	ABZ79673
Note: Sequences of NET/ATOH8 orthologues that were used for the comparative phylogenetic analysis (Fig 3). The 87 amino acids of the bHLH motif and the conserved up- and downstream region listed ist the fraction that could be aligned consistently (MAFFT E-INS-i and L-INS-i algorithm, Blossum 62 matrix, gap-open penalty 1.53, off-set value 0.123; analysis of stably aligned position using gBlocks a…
